# Supplementary material for: (3aR,8aS,9S,9aR)-9-Hydroxy­perhydro­furo[3,2-f]indolizin-6-one
Source: Acta Crystallogr Sect E Struct Rep Online. 2009 Jul 1;65(Pt 8):o1731–2. doi: 10.1107/S1600536809024283 (PMC2977186; doi:10.1107/S1600536809024283)
Supplement: Supplementary file 1 [file e-65-o1731-sup1.cif]

##############################################################################
###                                                                        ###
###        Electronic paper (Acta Crystallographica Section E)             ###
###                                                                        ###
##############################################################################
#                                                                            #
# This CIF contains the data in a paper accepted for publication in Acta     #
# Crystallographica Section E. It conforms to the requirements of Notes      #
# for Authors for Section E, and has been peer reviewed under the auspices   #
# of the IUCr Commission on Journals.                                        #
#                                                                            #
# Full details of the Crystallographic Information File format               #
# are given in the paper "The Crystallographic Information File (CIF):       #
# a New Standard Archive File for Crystallography" by S. R. Hall, F. H.      #
# Allen and I. D. Brown [Acta Cryst. (1991), A47, 655-685].                  #
#                                                                            #
# The current version of the core CIF dictionary is obtainable from          #
# ftp://ftp.iucr.org/pub/cif_core.dic. The current version number is 2.4.    #
#                                                                            #
# Software is freely available for graphical display of the structure(s) in  #
# this CIF.  For information consult the CIF home page http://www.iucr.org/  #
# cif/home.html                                                              #
#                                                                            #
# This file may be used for bona fide research purposes within the           #
# scientific community so long as proper attribution is given to the journal # 
# article from which it was obtained.                                        #
#                                                                            #
##############################################################################
                                             
data_I
_audit_creation_method     SHELXL-97
_chemical_name_systematic
;
(3a<i>R</i>,8a<i>S</i>,9<i>S</i>,9a<i>R</i>)-9-
Hydroxyperhydrofuro[3,2-<i>f</i>]indolizin-6-one
;
_chemical_name_common     ?
_chemical_formula_moiety     'C10 H15 N O3'
_chemical_formula_sum     'C10 H15 N O3'
_chemical_formula_iupac     'C10 H15 N O3'
_chemical_formula_weight     197.23
_chemical_melting_point     ?
_symmetry_cell_setting     monoclinic
_symmetry_space_group_name_H-M     'P 21'
_symmetry_space_group_name_Hall     'P 2yb'
loop_
    _symmetry_equiv_pos_as_xyz
    'x, y, z'
    '-x, y+1/2, -z'
_cell_length_a     6.28560(10)
_cell_length_b     6.45210(10)
_cell_length_c     11.7698(2)
_cell_angle_alpha     90.00
_cell_angle_beta     98.631(2)
_cell_angle_gamma     90.00
_cell_volume     471.923(13)
_cell_formula_units_Z     2
_cell_measurement_reflns_used     7268
_cell_measurement_theta_min     3.1463
_cell_measurement_theta_max     29.4031
_cell_measurement_temperature     298(2)
_exptl_crystal_description     block
_exptl_crystal_colour     white
_exptl_crystal_size_max     0.4525
_exptl_crystal_size_mid     0.2884
_exptl_crystal_size_min     0.0372
_exptl_crystal_density_diffrn     1.388
_exptl_crystal_density_meas     ?
_exptl_crystal_density_method     'not measured'
_exptl_crystal_F_000     212
_exptl_absorpt_coefficient_mu     0.102
_exptl_absorpt_correction_type     analytical
_exptl_absorpt_process_details     '(Clark & Reid, 1995)'
_exptl_absorpt_correction_T_min     0.962
_exptl_absorpt_correction_T_max     0.996
_exptl_special_details     '(face-indexed; Oxford Diffraction, 2006)'
_diffrn_ambient_temperature     298(2)
_diffrn_radiation_type     MoK\a
_diffrn_radiation_wavelength     0.71073
_diffrn_radiation_source     'fine-focus sealed tube'
_diffrn_radiation_monochromator     graphite
_diffrn_measurement_device_type     'Oxford Diffraction Gemini R CCD'
_diffrn_measurement_method
;
Rotation method data acquisition using \w and \f
;
_diffrn_detector_area_resol_mean     10.4340
_diffrn_reflns_number     12197
_diffrn_reflns_av_R_equivalents     0.0237
_diffrn_reflns_av_sigmaI/netI     0.0153
_diffrn_reflns_theta_min     3.48
_diffrn_reflns_theta_max     29.46
_diffrn_reflns_theta_full     29.46
_diffrn_measured_fraction_theta_max     0.984
_diffrn_measured_fraction_theta_full     0.984
_diffrn_reflns_limit_h_min     -8
_diffrn_reflns_limit_h_max     8
_diffrn_reflns_limit_k_min     -8
_diffrn_reflns_limit_k_max     8
_diffrn_reflns_limit_l_min     -16
_diffrn_reflns_limit_l_max     16
_diffrn_standards_number     0
_diffrn_standards_interval_count     .
_diffrn_standards_interval_time     .
_diffrn_standards_decay_%     0
_refine_special_details
;
Refinement of <i>F</i>^2^ against ALL reflections. The weighted <i>R</i>-factor
<i>wR</i> and goodness of fit <i>S</i> are based on <i>F</i>^2^, conventional
<i>R</i>-factors <i>R</i> are based on <i>F</i>, with <i>F</i> set to zero for
negative <i>F</i>^2^. The threshold expression of <i>F</i>^2^ >
\s(<i>F</i>^2^) is used only for calculating <i>R</i>-factors(gt) <i>etc</i>.
and is not relevant to the choice of reflections for refinement.
<i>R</i>-factors based on <i>F</i>^2^ are statistically about twice as large
as those based on <i>F</i>, and <i>R</i>- factors based on ALL data will be
even larger.
;
_reflns_number_total     1359
_reflns_number_gt     1151
_reflns_threshold_expression     I>2\s(I)
_refine_ls_structure_factor_coef     Fsqd
_refine_ls_matrix_type     full
_refine_ls_R_factor_all     0.0402
_refine_ls_R_factor_gt     0.0316
_refine_ls_wR_factor_gt     0.0850
_refine_ls_wR_factor_ref     0.0878
_refine_ls_goodness_of_fit_ref     1.088
_refine_ls_restrained_S_all     1.087
_refine_ls_number_reflns     1359
_refine_ls_number_parameters     131
_refine_ls_number_restraints     1
_refine_ls_hydrogen_treatment     mixed
_refine_ls_weighting_scheme     calc
_refine_ls_weighting_details
          'calc w=1/[\s^2^(Fo^2^)+(0.0589P)^2^+0.002P] where P=(Fo^2^+2Fc^2^)/3'
_atom_sites_solution_hydrogens     geom
_atom_sites_solution_primary     direct
_atom_sites_solution_secondary     difmap
_refine_ls_shift/su_max     0.000
_refine_ls_shift/su_mean     0.000
_refine_diff_density_max     0.176
_refine_diff_density_min     -0.119
_refine_ls_extinction_method     none
_refine_ls_extinction_coef     ?
loop_
    _atom_type_symbol
    _atom_type_description
    _atom_type_scat_dispersion_real
    _atom_type_scat_dispersion_imag
    _atom_type_scat_source
    'C' 'C' 0.0033 0.0000
                         'International Tables Vol C Tables 4.2.6.8 and 6.1.1.4'
    'H' 'H' 0.0000 0.0000
                         'International Tables Vol C Tables 4.2.6.8 and 6.1.1.4'
    'N' 'N' 0.0061 0.0000
                         'International Tables Vol C Tables 4.2.6.8 and 6.1.1.4'
    'O' 'O' 0.0106 0.0000
                         'International Tables Vol C Tables 4.2.6.8 and 6.1.1.4'
_computing_data_collection
;
CrysAlis CCD (Oxford Diffraction, 2006)
;
_computing_cell_refinement
;
CrysAlis RED (Oxford Diffraction, 2006)
;
_computing_data_reduction
;
CrysAlis RED  (Oxford Diffraction, 2006)
;
_computing_structure_solution     'SHELXS97 (Sheldrick, 2008)'
_computing_structure_refinement     'SHELXL97 (Sheldrick, 2008)'
_computing_molecular_graphics     'DIAMOND (Brandenburg, 2001)'
_computing_publication_material     'enCIFer (Allen <i>et al.</i>,  2004)'
loop_
    _atom_site_type_symbol
    _atom_site_label
    _atom_site_fract_x
    _atom_site_fract_y
    _atom_site_fract_z
    _atom_site_U_iso_or_equiv
    _atom_site_adp_type
    _atom_site_calc_flag
    _atom_site_refinement_flags
    _atom_site_occupancy
    _atom_site_disorder_assembly
    _atom_site_disorder_group
    C C2 0.4873(3) 0.2817(3) 0.72325(14) 0.0411(4) Uani d . 1 . .
    C C3 0.4877(3) 0.1873(3) 0.84157(15) 0.0459(4) Uani d . 1 . .
    H H3B 0.3467 0.1332 0.8494 0.055 Uiso calc R 1 . .
    H H3A 0.5921 0.0759 0.8550 0.055 Uiso calc R 1 . .
    C C4 0.5484(3) 0.3645(3) 0.92481(13) 0.0387(4) Uani d . 1 . .
    H H4B 0.6470 0.3177 0.9912 0.046 Uiso calc R 1 . .
    H H4A 0.4216 0.4225 0.9506 0.046 Uiso calc R 1 . .
    C C5 0.6564(2) 0.5248(3) 0.85636(11) 0.0332(3) Uani d . 1 . .
    H H5A 0.6105 0.6647 0.8742 0.040 Uiso calc R 1 . .
    C C6 0.9007(2) 0.5135(3) 0.87248(12) 0.0344(3) Uani d . 1 . .
    H H6A 0.9426 0.3684 0.8650 0.041 Uiso calc R 1 . .
    C C7 0.9925(2) 0.6393(3) 0.78316(14) 0.0380(4) Uani d . 1 . .
    H H7A 1.1473 0.6117 0.7900 0.046 Uiso calc R 1 . .
    C C8 0.9599(3) 0.9602(3) 0.69052(17) 0.0550(5) Uani d . 1 . .
    H H8B 1.0849 1.0494 0.6934 0.066 Uiso calc R 1 . .
    H H8A 0.8315 1.0444 0.6723 0.066 Uiso calc R 1 . .
    C C9 0.9646(3) 0.7923(4) 0.60051(16) 0.0532(5) Uani d . 1 . .
    H H9B 1.1088 0.7732 0.5823 0.064 Uiso calc R 1 . .
    H H9A 0.8680 0.8251 0.5306 0.064 Uiso calc R 1 . .
    C C10 0.8887(3) 0.5997(3) 0.65890(13) 0.0431(4) Uani d . 1 . .
    H H10A 0.9444 0.4726 0.6286 0.052 Uiso calc R 1 . .
    C C11 0.6434(3) 0.5962(3) 0.64646(13) 0.0468(4) Uani d . 1 . .
    H H11B 0.5898 0.7367 0.6500 0.056 Uiso calc R 1 . .
    H H11A 0.5847 0.5383 0.5723 0.056 Uiso calc R 1 . .
    N N1 0.5732(2) 0.4730(2) 0.73730(11) 0.0396(3) Uani d . 1 . .
    O O1 0.4241(2) 0.1993(3) 0.63124(11) 0.0624(4) Uani d . 1 . .
    O O2 0.9924(2) 0.5850(2) 0.98351(11) 0.0487(3) Uani d . 1 . .
    H H2A 0.993(4) 0.493(5) 1.031(2) 0.060(7) Uiso d . 1 . .
    O O3 0.9608(2) 0.85665(19) 0.79966(10) 0.0471(3) Uani d . 1 . .
loop_
    _atom_site_aniso_label
    _atom_site_aniso_U_11
    _atom_site_aniso_U_22
    _atom_site_aniso_U_33
    _atom_site_aniso_U_12
    _atom_site_aniso_U_13
    _atom_site_aniso_U_23
    C2 0.0366(7) 0.0539(10) 0.0319(7) -0.0097(7) 0.0025(6) 0.0024(7)
    C3 0.0520(9) 0.0514(10) 0.0339(8) -0.0129(8) 0.0044(7) 0.0047(7)
    C4 0.0391(7) 0.0485(10) 0.0291(7) -0.0010(7) 0.0071(6) 0.0031(7)
    C5 0.0373(7) 0.0380(8) 0.0242(6) 0.0012(6) 0.0045(5) -0.0003(6)
    C6 0.0375(7) 0.0378(8) 0.0263(7) 0.0009(6) -0.0004(5) -0.0011(7)
    C7 0.0325(7) 0.0471(10) 0.0345(8) 0.0000(7) 0.0057(6) 0.0001(7)
    C8 0.0631(11) 0.0518(11) 0.0482(10) -0.0164(9) 0.0025(8) 0.0130(9)
    C9 0.0532(9) 0.0700(13) 0.0378(9) -0.0141(10) 0.0116(7) 0.0122(9)
    C10 0.0545(9) 0.0477(10) 0.0290(7) -0.0050(8) 0.0129(6) -0.0009(7)
    C11 0.0544(9) 0.0563(10) 0.0271(7) -0.0143(9) -0.0026(6) 0.0087(8)
    N1 0.0407(7) 0.0506(8) 0.0255(6) -0.0095(6) -0.0019(5) 0.0053(6)
    O1 0.0721(8) 0.0765(10) 0.0357(6) -0.0308(8) -0.0011(6) -0.0067(7)
    O2 0.0583(7) 0.0559(8) 0.0275(6) -0.0166(6) -0.0082(5) 0.0040(6)
    O3 0.0619(7) 0.0427(7) 0.0362(6) -0.0111(6) 0.0053(5) 0.0005(6)
_geom_special_details
;
All e.s.d.'s (except the e.s.d. in the dihedral angle between two l.s. planes)
are estimated using the full covariance matrix. The cell e.s.d.'s are taken
into account individually in the estimation of e.s.d.'s in distances, angles
and torsion angles; correlations between e.s.d.'s in cell parameters are only
used when they are defined by crystal symmetry. An approximate (isotropic)
treatment of cell e.s.d.'s is used for estimating e.s.d.'s involving l.s.
planes.
;
loop_
    _geom_bond_atom_site_label_1
    _geom_bond_atom_site_label_2
    _geom_bond_site_symmetry_2
    _geom_bond_distance
    _geom_bond_publ_flag
    C2 O1 . 1.218(2) ?
    C2 N1 . 1.347(2) ?
    C2 C3 . 1.520(2) ?
    C3 C4 . 1.517(3) ?
    C3 H3B . 0.9700 ?
    C3 H3A . 0.9700 ?
    C4 C5 . 1.530(2) ?
    C4 H4B . 0.9700 ?
    C4 H4A . 0.9700 ?
    C5 N1 . 1.4591(18) ?
    C5 C6 . 1.5204(19) ?
    C5 H5A . 0.9800 ?
    C6 O2 . 1.4238(17) ?
    C6 C7 . 1.510(2) ?
    C6 H6A . 0.9800 ?
    C7 O3 . 1.433(2) ?
    C7 C10 . 1.531(2) ?
    C7 H7A . 0.9800 ?
    C8 O3 . 1.447(2) ?
    C8 C9 . 1.519(3) ?
    C8 H8B . 0.9700 ?
    C8 H8A . 0.9700 ?
    C9 C10 . 1.531(3) ?
    C9 H9B . 0.9700 ?
    C9 H9A . 0.9700 ?
    C10 C11 . 1.527(2) ?
    C10 H10A . 0.9800 ?
    C11 N1 . 1.453(2) ?
    C11 H11B . 0.9700 ?
    C11 H11A . 0.9700 ?
    O2 H2A . 0.82(3) ?
loop_
    _geom_angle_atom_site_label_1
    _geom_angle_atom_site_label_2
    _geom_angle_atom_site_label_3
    _geom_angle_site_symmetry_1
    _geom_angle_site_symmetry_3
    _geom_angle
    _geom_angle_publ_flag
    O1 C2 N1 . . 125.45(17) ?
    O1 C2 C3 . . 126.54(18) ?
    N1 C2 C3 . . 108.00(15) ?
    C4 C3 C2 . . 104.81(15) ?
    C4 C3 H3B . . 110.8 ?
    C2 C3 H3B . . 110.8 ?
    C4 C3 H3A . . 110.8 ?
    C2 C3 H3A . . 110.8 ?
    H3B C3 H3A . . 108.9 ?
    C3 C4 C5 . . 104.93(12) ?
    C3 C4 H4B . . 110.8 ?
    C5 C4 H4B . . 110.8 ?
    C3 C4 H4A . . 110.8 ?
    C5 C4 H4A . . 110.8 ?
    H4B C4 H4A . . 108.8 ?
    N1 C5 C6 . . 108.57(12) ?
    N1 C5 C4 . . 103.15(13) ?
    C6 C5 C4 . . 114.91(13) ?
    N1 C5 H5A . . 110.0 ?
    C6 C5 H5A . . 110.0 ?
    C4 C5 H5A . . 110.0 ?
    O2 C6 C7 . . 108.67(13) ?
    O2 C6 C5 . . 111.18(13) ?
    C7 C6 C5 . . 111.84(12) ?
    O2 C6 H6A . . 108.4 ?
    C7 C6 H6A . . 108.4 ?
    C5 C6 H6A . . 108.4 ?
    O3 C7 C6 . . 110.87(13) ?
    O3 C7 C10 . . 104.17(14) ?
    C6 C7 C10 . . 114.99(13) ?
    O3 C7 H7A . . 108.9 ?
    C6 C7 H7A . . 108.9 ?
    C10 C7 H7A . . 108.9 ?
    O3 C8 C9 . . 106.96(17) ?
    O3 C8 H8B . . 110.3 ?
    C9 C8 H8B . . 110.3 ?
    O3 C8 H8A . . 110.3 ?
    C9 C8 H8A . . 110.3 ?
    H8B C8 H8A . . 108.6 ?
    C8 C9 C10 . . 103.06(14) ?
    C8 C9 H9B . . 111.2 ?
    C10 C9 H9B . . 111.2 ?
    C8 C9 H9A . . 111.2 ?
    C10 C9 H9A . . 111.2 ?
    H9B C9 H9A . . 109.1 ?
    C11 C10 C9 . . 110.32(16) ?
    C11 C10 C7 . . 111.95(13) ?
    C9 C10 C7 . . 100.16(14) ?
    C11 C10 H10A . . 111.3 ?
    C9 C10 H10A . . 111.3 ?
    C7 C10 H10A . . 111.3 ?
    N1 C11 C10 . . 110.56(13) ?
    N1 C11 H11B . . 109.5 ?
    C10 C11 H11B . . 109.5 ?
    N1 C11 H11A . . 109.5 ?
    C10 C11 H11A . . 109.5 ?
    H11B C11 H11A . . 108.1 ?
    C2 N1 C11 . . 124.84(15) ?
    C2 N1 C5 . . 114.01(14) ?
    C11 N1 C5 . . 118.47(13) ?
    C6 O2 H2A . . 110.8(18) ?
    C7 O3 C8 . . 108.27(13) ?
loop_
    _geom_torsion_atom_site_label_1
    _geom_torsion_atom_site_label_2
    _geom_torsion_atom_site_label_3
    _geom_torsion_atom_site_label_4
    _geom_torsion_site_symmetry_1
    _geom_torsion_site_symmetry_2
    _geom_torsion_site_symmetry_3
    _geom_torsion_site_symmetry_4
    _geom_torsion
    _geom_torsion_publ_flag
    O1 C2 C3 C4 . . . . -171.33(18) ?
    N1 C2 C3 C4 . . . . 9.79(19) ?
    C2 C3 C4 C5 . . . . -19.80(18) ?
    C3 C4 C5 N1 . . . . 22.25(17) ?
    C3 C4 C5 C6 . . . . -95.73(16) ?
    N1 C5 C6 O2 . . . . 173.44(14) ?
    C4 C5 C6 O2 . . . . -71.68(18) ?
    N1 C5 C6 C7 . . . . 51.76(17) ?
    C4 C5 C6 C7 . . . . 166.64(13) ?
    O2 C6 C7 O3 . . . . -54.82(17) ?
    C5 C6 C7 O3 . . . . 68.30(16) ?
    O2 C6 C7 C10 . . . . -172.63(14) ?
    C5 C6 C7 C10 . . . . -49.52(19) ?
    O3 C8 C9 C10 . . . . 19.3(2) ?
    C8 C9 C10 C11 . . . . 82.07(18) ?
    C8 C9 C10 C7 . . . . -36.05(18) ?
    O3 C7 C10 C11 . . . . -75.64(18) ?
    C6 C7 C10 C11 . . . . 45.9(2) ?
    O3 C7 C10 C9 . . . . 41.27(16) ?
    C6 C7 C10 C9 . . . . 162.80(14) ?
    C9 C10 C11 N1 . . . . -156.02(15) ?
    C7 C10 C11 N1 . . . . -45.4(2) ?
    O1 C2 N1 C11 . . . . -12.7(3) ?
    C3 C2 N1 C11 . . . . 166.20(16) ?
    O1 C2 N1 C5 . . . . -173.78(17) ?
    C3 C2 N1 C5 . . . . 5.11(19) ?
    C10 C11 N1 C2 . . . . -105.48(18) ?
    C10 C11 N1 C5 . . . . 54.8(2) ?
    C6 C5 N1 C2 . . . . 104.77(16) ?
    C4 C5 N1 C2 . . . . -17.57(17) ?
    C6 C5 N1 C11 . . . . -57.6(2) ?
    C4 C5 N1 C11 . . . . -179.96(15) ?
    C6 C7 O3 C8 . . . . -154.92(13) ?
    C10 C7 O3 C8 . . . . -30.69(17) ?
    C9 C8 O3 C7 . . . . 7.04(19) ?
loop_
    _geom_hbond_atom_site_label_D
    _geom_hbond_atom_site_label_H
    _geom_hbond_atom_site_label_A
    _geom_hbond_site_symmetry_A
    _geom_hbond_distance_DH
    _geom_hbond_distance_HA
    _geom_hbond_distance_DA
    _geom_hbond_angle_DHA
    O2 H2A O3 2_747 0.82(3) 2.15(3) 2.9233(19) 157(2)
data_global
_journal_date_recd_electronic     2009-05-27
_journal_date_accepted     2009-06-24
_journal_name_full     'Acta Crystallographica, Section E'
_journal_year     2009
_journal_volume     65
_journal_issue      8
_journal_page_first     o1731
_journal_page_last     o1732
_journal_paper_category     QO
_journal_coeditor_code     BG2263
_publ_contact_author_name     'Dr Viktor Vr\'abel'
_publ_contact_author_address
;
Institute of Analytical Chemistry
Faculty of Chemical and Food Technology
Slovak Technical University
Radlinsk\'eho 9
SK-812 37 Bratislava
Slovak Republic
;
_publ_contact_author_email     'viktor.vrabel@stuba.sk'
_publ_contact_author_fax     ?
_publ_contact_author_phone     '00421 02 59325285'
_publ_section_title
;\
(3a<i>R</i>,8a<i>S</i>,9<i>S</i>,9a<i>R</i>)-9-Hydroxyperhydrofuro[3,2-\
<i>f</i>]indolizin-6-one
;
loop_
    _publ_author_name
    _publ_author_footnote
    _publ_author_address
    '\<Svorc, \<Lubom\'ir' .
;
Institute of Analytical Chemistry
Faculty of Chemical and Food Technology
Slovak Technical University
Radlinsk\'eho 9
SK-812 37 Bratislava
Slovak Republic 81237
;
    'Vr\'abel, Viktor' .
;
Institute of Analytical Chemistry
Faculty of Chemical and Food Technology
Slovak Technical University
Radlinsk\'eho 9
SK-812 37 Bratislava
Slovak Republic 81237
;
    '\<Z\'u\<ziov\'a, Jozef\'ina' .
;
Institute of Organic Chemistry, Catalysis and Petrochemistry
Faculty of Chemical and Food Technology
Slovak Technical University
Radlinsk\'eho 9
SK-812 37 Bratislava
Slovak Republic 81237
;
    'Marchal\'in, \<Stefan' .
;
Institute of Organic Chemistry, Catalysis and Petrochemistry
Faculty of Chemical and Food Technology
Slovak Technical University
Radlinsk\'eho 9
SK-812 37 Bratislava
Slovak Republic 81237
;
    'Ko\<z\'i\<sek, Jozef' .
;
Institute of Physical Chemistry and Chemical Physics
Faculty of Chemical and Food Technology
Slovak Technical University
Radlinsk\'eho 9
Bratislava
Slovak Republic 81237
;
