# Supplementary material for: (3aR,8aS,9S,9aR)-9-Hydroxy­perhydro­furo[3,2-f]indolizin-6-one
Source: Acta Crystallogr Sect E Struct Rep Online. 2009 Jul 1;65(Pt 8):o1731–2. doi: 10.1107/S1600536809024283 (PMC2977186; doi:10.1107/S1600536809024283)
Supplement: Supplementary file 2 [file e-65-o1731-Isup2.hkl]

# 
# h,k,l, Fc-squared, Fo-squared, sigma(Fo-squared) and status flag 
# 
data_I
_shelx_title '    EXP_504 IN P2(1)' 
_shelx_refln_list_code          4 
_shelx_F_calc_maximum       78.67 
_exptl_crystal_F_000       212.00 
_reflns_d_resolution_high  0.7225 
 
loop_ 
 _symmetry_equiv_pos_as_xyz 
 'x, y, z' 
 '-x, y+1/2, -z' 
 
_cell_length_a     6.2856 
_cell_length_b     6.4521 
_cell_length_c    11.7698 
_cell_angle_alpha  90.000 
_cell_angle_beta   98.631 
_cell_angle_gamma  90.000 
 
_shelx_F_squared_multiplier     1.000 
 
loop_ 
 _refln_index_h 
 _refln_index_k 
 _refln_index_l 
 _refln_F_squared_calc 
 _refln_F_squared_meas 
 _refln_F_squared_sigma 
 _refln_observed_status 
   2   0   0     6188.47     6071.87     41.54 o 
   3   0   0      280.15      284.39      1.32 o 
   4   0   0       31.06       30.10      0.37 o 
   5   0   0       11.05       11.41      0.37 o 
   6   0   0       11.49        9.32      0.59 o 
   7   0   0        0.49        0.22      0.59 o 
   8   0   0        2.09        3.76      1.51 o 
   1   1   0     1203.20     1217.54      4.13 o 
   2   1   0      339.55      340.26      0.96 o 
   3   1   0      550.36      590.00      1.77 o 
   4   1   0       36.49       38.30      0.30 o 
   5   1   0       23.03       23.34      0.41 o 
   6   1   0       22.66       20.12      0.56 o 
   7   1   0        5.22        5.46      0.48 o 
   8   1   0        6.44        7.51      0.80 o 
   0   2   0      410.58      399.08      2.46 o 
   1   2   0      309.40      298.08      0.76 o 
   2   2   0       40.21       51.50      0.33 o 
   3   2   0      107.77      114.18      0.52 o 
   4   2   0       82.79       89.58      0.48 o 
   5   2   0        0.84        0.79      0.17 o 
   6   2   0       18.55       18.36      0.44 o 
   7   2   0        0.29       -0.12      0.38 o 
   8   2   0        9.33       10.00      1.29 o 
   1   3   0       41.42       44.11      0.46 o 
   2   3   0       96.73      101.02      0.58 o 
   3   3   0        3.73        4.18      0.14 o 
   4   3   0      125.48      124.71      0.73 o 
   5   3   0       15.06       13.78      0.42 o 
   6   3   0        5.37        5.76      0.39 o 
   7   3   0        0.40        0.24      0.42 o 
   8   3   0        1.07        2.67      1.73 o 
   0   4   0       61.16       58.71      0.55 o 
   1   4   0      225.00      248.72      0.84 o 
   2   4   0       18.74       21.91      0.26 o 
   3   4   0       43.12       46.89      0.45 o 
   4   4   0       14.58       14.03      0.32 o 
   5   4   0       10.21        9.89      0.45 o 
   6   4   0        8.00        7.66      0.44 o 
   7   4   0        4.63        4.62      0.76 o 
   1   5   0        3.71        4.04      0.22 o 
   2   5   0       15.87       15.22      0.27 o 
   3   5   0        1.79        1.53      0.15 o 
   4   5   0        5.91        5.52      0.27 o 
   5   5   0        2.07        1.81      0.35 o 
   6   5   0        2.39        2.56      0.45 o 
   7   5   0        0.94        1.22      0.91 o 
   0   6   0       11.58       10.23      0.48 o 
   1   6   0       12.15       12.08      0.34 o 
   2   6   0        8.70        7.70      0.32 o 
   3   6   0        2.68        2.71      0.34 o 
   4   6   0        2.54        2.26      0.37 o 
   5   6   0        3.21        3.18      0.46 o 
   6   6   0        1.18        1.10      1.87 o 
   1   7   0        0.24        0.17      0.32 o 
   2   7   0        0.05       -0.02      0.37 o 
   3   7   0        0.66        0.66      0.44 o 
   4   7   0        0.83        1.10      0.56 o 
   5   7   0        0.49        0.59      1.18 o 
   0   8   0        5.01        5.45      0.60 o 
   1   8   0        2.14        1.51      0.46 o 
   2   8   0        1.41        1.21      0.53 o 
   3   8   0        0.45        1.41      1.18 o 
  -8   0   1        0.66       -0.42      1.36 o 
  -7   0   1        1.57        1.39      0.62 o 
  -6   0   1       44.13       47.51      0.78 o 
  -5   0   1        6.80        8.61      0.30 o 
  -4   0   1      370.20      390.84      1.27 o 
  -3   0   1      789.02      845.98      2.89 o 
  -2   0   1      407.31      400.25      1.13 o 
  -1   0   1     1301.00     1350.55     12.17 o 
   1   0   1      746.12      703.87      6.17 o 
   2   0   1       22.27       21.77      0.24 o 
   3   0   1      226.25      250.19      1.38 o 
   4   0   1       20.18       24.72      0.36 o 
   5   0   1        6.71        6.01      0.38 o 
   6   0   1        1.11        1.38      0.42 o 
   7   0   1        0.15       -0.14      0.52 o 
   8   0   1        0.00        1.11      1.48 o 
  -8   1   1        2.69        3.74      0.72 o 
  -7   1   1        3.27        2.89      0.44 o 
  -6   1   1        0.02        0.19      0.28 o 
  -5   1   1       45.58       49.40      0.54 o 
  -4   1   1      152.77      171.06      0.66 o 
  -3   1   1      866.29      907.22      2.31 o 
  -2   1   1       89.58       88.86      0.49 o 
  -1   1   1     4391.20     4349.68     17.77 o 
   0   1   1      806.83      799.12      7.04 o 
   1   1   1     1881.79     1883.82      7.78 o 
   2   1   1       33.88       30.95      0.25 o 
   3   1   1      138.18      136.53      0.62 o 
   4   1   1       32.42       36.10      0.29 o 
   5   1   1        8.46        8.39      0.29 o 
   6   1   1        3.02        2.58      0.30 o 
   7   1   1        5.14        4.01      0.49 o 
   8   1   1        0.30        0.29      0.91 o 
  -8   2   1        1.84        1.95      0.89 o 
  -7   2   1        3.09        2.84      0.39 o 
  -6   2   1        7.36        7.26      0.32 o 
  -5   2   1       32.33       31.21      0.45 o 
  -4   2   1       58.94       61.55      0.39 o 
  -3   2   1      367.08      373.68      0.96 o 
  -2   2   1       15.90       16.24      0.22 o 
  -1   2   1     1007.25     1030.65      4.52 o 
   0   2   1      300.72      310.06      1.13 o 
   1   2   1      361.55      369.10      1.34 o 
   2   2   1      260.83      270.72      1.48 o 
   3   2   1      213.28      205.16      0.75 o 
   4   2   1       21.97       19.29      0.26 o 
   5   2   1       66.84       62.52      0.61 o 
   6   2   1       15.38       14.48      0.43 o 
   7   2   1        2.30        2.54      0.41 o 
   8   2   1        8.85        9.73      2.31 o 
  -8   3   1        0.87        1.25      1.25 o 
  -7   3   1        4.09        4.58      0.44 o 
  -6   3   1        5.35        5.73      0.38 o 
  -5   3   1       10.77       10.98      0.37 o 
  -4   3   1       20.48       20.29      0.33 o 
  -3   3   1        5.55        3.77      0.15 o 
  -2   3   1       76.88       76.34      0.55 o 
  -1   3   1      110.47      121.51      0.47 o 
   0   3   1      610.96      663.62      2.32 o 
   1   3   1       23.41       26.25      0.26 o 
   2   3   1       76.67       89.17      0.50 o 
   3   3   1       13.77       12.95      0.21 o 
   4   3   1        3.69        4.25      0.19 o 
   5   3   1       14.23       13.08      0.38 o 
   6   3   1       22.10       19.96      0.56 o 
   7   3   1        6.90        7.88      0.65 o 
  -7   4   1        5.56        5.76      0.54 o 
  -6   4   1        1.33        1.60      0.38 o 
  -5   4   1       17.69       16.02      0.46 o 
  -4   4   1       40.26       38.28      0.51 o 
  -3   4   1       44.32       40.33      0.40 o 
  -2   4   1       91.32       95.21      0.53 o 
  -1   4   1       43.66       45.92      0.37 o 
   0   4   1       51.94       51.17      0.41 o 
   1   4   1        5.57        5.04      0.18 o 
   2   4   1       50.74       44.42      0.34 o 
   3   4   1        2.30        2.00      0.14 o 
   4   4   1       22.45       21.40      0.31 o 
   5   4   1       17.58       18.52      0.48 o 
   6   4   1        0.10        0.32      0.35 o 
   7   4   1        2.08        2.96      0.77 o 
  -7   5   1        1.27        0.87      0.91 o 
  -6   5   1        3.85        3.96      0.47 o 
  -5   5   1        5.82        5.72      0.41 o 
  -4   5   1       11.25       12.06      0.39 o 
  -3   5   1       10.64       10.20      0.34 o 
  -2   5   1       16.49       17.08      0.32 o 
  -1   5   1       36.75       36.55      0.40 o 
   0   5   1       14.89       14.83      0.25 o 
   1   5   1        3.07        2.73      0.17 o 
   2   5   1       21.17       22.80      0.32 o 
   3   5   1        0.47        0.56      0.17 o 
   4   5   1       16.39       16.74      0.45 o 
   5   5   1       14.60       13.93      0.50 o 
   6   5   1        2.30        2.23      0.45 o 
  -6   6   1        0.27        0.68      1.21 o 
  -5   6   1        3.77        3.05      0.52 o 
  -4   6   1        3.45        3.40      0.39 o 
  -3   6   1        3.87        4.07      0.33 o 
  -2   6   1       10.72       10.69      0.35 o 
  -1   6   1        0.23        0.27      0.19 o 
   0   6   1       34.18       33.98      0.55 o 
   1   6   1        5.36        5.43      0.21 o 
   2   6   1        3.47        3.29      0.22 o 
   3   6   1        7.08        7.81      0.35 o 
   4   6   1        8.44        9.30      0.50 o 
   5   6   1        6.24        6.87      0.47 o 
   6   6   1        1.00        1.00      1.64 o 
  -5   7   1        3.24        1.98      1.86 o 
  -4   7   1        0.11       -0.56      0.60 o 
  -3   7   1        2.36        1.85      0.41 o 
  -2   7   1        1.81        2.44      0.41 o 
  -1   7   1        3.35        2.98      0.36 o 
   0   7   1        3.04        3.36      0.35 o 
   1   7   1       12.55       12.41      0.50 o 
   2   7   1        2.28        2.98      0.39 o 
   3   7   1        8.03        7.59      0.56 o 
   4   7   1        0.43        0.91      0.61 o 
   5   7   1        2.87        3.22      1.77 o 
  -3   8   1        4.39        3.89      1.62 o 
  -2   8   1        2.62        2.32      0.54 o 
  -1   8   1        2.49        2.24      0.43 o 
   0   8   1        1.95        1.61      0.39 o 
   1   8   1        0.69        0.27      0.45 o 
   2   8   1        0.61        1.02      0.58 o 
   3   8   1        4.21        6.71      0.96 o 
  -8   0   2        6.26        4.51      1.51 o 
  -7   0   2        0.82        1.48      0.54 o 
  -6   0   2        9.95        8.24      0.40 o 
  -5   0   2       12.90       12.21      0.33 o 
  -4   0   2       23.31       24.48      0.37 o 
  -3   0   2       98.08       92.81      0.55 o 
  -2   0   2      739.05      784.11      2.78 o 
  -1   0   2      128.95      139.00      0.77 o 
   0   0   2     1618.98     1642.78      9.26 o 
   1   0   2        6.35        5.35      0.18 o 
   2   0   2       30.65       32.37      0.35 o 
   3   0   2       17.37       15.80      0.31 o 
   4   0   2        5.90        5.69      0.22 o 
   5   0   2        0.59        0.36      0.29 o 
   6   0   2        2.20        2.47      0.40 o 
   7   0   2        0.37        0.87      0.57 o 
   8   0   2        0.48        1.89      1.59 o 
  -8   1   2        1.16        1.49      0.85 o 
  -7   1   2        8.71        9.52      0.51 o 
  -6   1   2        4.63        4.24      0.31 o 
  -5   1   2       41.71       43.55      0.46 o 
  -4   1   2       15.22       13.30      0.19 o 
  -3   1   2      112.88      131.00      0.51 o 
  -2   1   2       28.34       28.88      0.27 o 
  -1   1   2      196.43      191.76      1.12 o 
   0   1   2      348.86      337.14      1.46 o 
   1   1   2       48.41       48.20      0.31 o 
   2   1   2      228.28      227.51      1.09 o 
   3   1   2        6.20        5.42      0.14 o 
   4   1   2       21.87       20.58      0.23 o 
   5   1   2        5.02        5.09      0.26 o 
   6   1   2        1.38        0.75      0.29 o 
   7   1   2        3.03        2.93      0.48 o 
   8   1   2        0.76        0.53      0.96 o 
  -8   2   2        0.59        0.15      2.39 o 
  -7   2   2        0.90        0.79      0.34 o 
  -6   2   2       13.55       14.19      0.43 o 
  -5   2   2       20.34       19.56      0.39 o 
  -4   2   2      163.65      173.08      0.74 o 
  -3   2   2       27.42       24.75      0.25 o 
  -2   2   2      141.56      146.24      0.66 o 
  -1   2   2       37.11       39.82      0.29 o 
   0   2   2       10.07       11.46      0.20 o 
   1   2   2      298.19      301.48      1.06 o 
   2   2   2       93.29       91.84      0.51 o 
   3   2   2       70.40       69.75      0.38 o 
   4   2   2       22.27       20.77      0.28 o 
   5   2   2        1.48        1.07      0.22 o 
   6   2   2       16.64       16.20      0.55 o 
   7   2   2        0.82        0.72      0.45 o 
  -8   3   2        0.82        2.04      1.31 o 
  -7   3   2        4.99        6.38      0.49 o 
  -6   3   2        5.46        6.13      0.41 o 
  -5   3   2        5.36        5.32      0.31 o 
  -4   3   2       98.02      110.84      0.68 o 
  -3   3   2       49.97       49.25      0.42 o 
  -2   3   2       75.39       87.42      0.51 o 
  -1   3   2      219.86      223.91      1.13 o 
   0   3   2       63.87       68.07      0.45 o 
   1   3   2       82.39       84.38      0.42 o 
   2   3   2       15.23       15.53      0.23 o 
   3   3   2       14.20       15.04      0.24 o 
   4   3   2        0.19        0.27      0.09 o 
   5   3   2       51.08       47.74      0.59 o 
   6   3   2        6.84        7.29      0.42 o 
   7   3   2       15.25       16.56      0.92 o 
  -7   4   2       11.17       13.04      0.76 o 
  -6   4   2        0.59        0.55      0.38 o 
  -5   4   2       36.01       36.13      0.66 o 
  -4   4   2       12.62       13.61      0.35 o 
  -3   4   2       32.47       33.49      0.48 o 
  -2   4   2       42.45       46.71      0.40 o 
  -1   4   2      260.41      289.71      1.43 o 
   0   4   2       45.17       42.82      0.44 o 
   1   4   2       38.58       44.87      0.36 o 
   2   4   2       19.21       18.01      0.27 o 
   3   4   2       29.61       31.15      0.39 o 
   4   4   2        6.95        6.37      0.20 o 
   5   4   2       51.45       53.19      0.74 o 
   6   4   2        1.07        0.92      0.35 o 
   7   4   2        8.48        9.43      0.86 o 
  -7   5   2        1.35        1.75      1.89 o 
  -6   5   2        2.05        2.37      0.48 o 
  -5   5   2       12.91       13.38      0.50 o 
  -4   5   2       46.73       48.23      0.77 o 
  -3   5   2       53.16       50.70      0.54 o 
  -2   5   2        3.30        4.14      0.22 o 
  -1   5   2       66.71       62.39      0.58 o 
   0   5   2       71.16       67.70      0.56 o 
   1   5   2       28.87       25.51      0.35 o 
   2   5   2       10.99        9.47      0.23 o 
   3   5   2        3.89        3.50      0.21 o 
   4   5   2       41.86       40.98      0.69 o 
   5   5   2        3.87        3.93      0.37 o 
   6   5   2        3.02        4.05      0.52 o 
  -6   6   2        2.62        1.66      1.65 o 
  -5   6   2        7.14        7.91      0.61 o 
  -4   6   2        8.03        8.03      0.54 o 
  -3   6   2       14.65       15.23      0.55 o 
  -2   6   2       18.57       18.42      0.50 o 
  -1   6   2        4.47        4.57      0.35 o 
   0   6   2       26.79       26.68      0.43 o 
   1   6   2       78.10       76.23      0.63 o 
   2   6   2       21.66       20.05      0.40 o 
   3   6   2       56.81       59.04      0.72 o 
   4   6   2       10.62       10.18      0.45 o 
   5   6   2        1.71        1.97      0.51 o 
   6   6   2        0.21        0.91      1.74 o 
  -5   7   2        5.41        6.64      1.83 o 
  -4   7   2        4.96        6.32      0.73 o 
  -3   7   2        4.68        3.92      0.47 o 
  -2   7   2        0.95        1.21      0.39 o 
  -1   7   2        5.55        6.16      0.40 o 
   0   7   2       10.49       10.86      0.45 o 
   1   7   2        1.62        1.31      0.30 o 
   2   7   2        2.74        2.68      0.40 o 
   3   7   2        1.91        1.41      0.48 o 
   4   7   2       12.36       12.43      0.88 o 
   5   7   2        2.00       -0.64      1.85 o 
  -3   8   2        1.62        1.15      1.77 o 
  -2   8   2        0.04       -0.34      0.69 o 
  -1   8   2        5.25        6.33      0.59 o 
   0   8   2        0.90        1.04      0.41 o 
   1   8   2        6.67        6.64      0.59 o 
   2   8   2        1.29        1.67      0.60 o 
   3   8   2        4.10        5.64      0.95 o 
  -8   0   3        8.80        6.63      1.77 o 
  -7   0   3        7.30        7.24      0.70 o 
  -6   0   3       14.05       15.58      0.75 o 
  -5   0   3        3.46        3.85      0.29 o 
  -4   0   3        8.41        7.58      0.25 o 
  -3   0   3        4.20        4.14      0.21 o 
  -2   0   3      230.18      241.35      1.61 o 
  -1   0   3       52.28       46.62      0.45 o 
   0   0   3      431.78      424.62      3.41 o 
   1   0   3       16.92       14.63      0.22 o 
   2   0   3       19.20       16.86      0.30 o 
   3   0   3       15.36       15.72      0.34 o 
   4   0   3       15.56       13.53      0.36 o 
   5   0   3       46.25       47.73      0.85 o 
   6   0   3        0.17        0.42      0.43 o 
   7   0   3        1.15        1.66      0.56 o 
   8   0   3        5.87        6.73      1.61 o 
  -8   1   3        1.14        0.54      0.83 o 
  -7   1   3        3.67        3.16      0.39 o 
  -6   1   3        2.99        3.07      0.23 o 
  -5   1   3       27.18       23.07      0.32 o 
  -4   1   3        2.86        3.01      0.14 o 
  -3   1   3       55.15       57.40      0.37 o 
  -2   1   3        0.92        0.64      0.09 o 
  -1   1   3      121.45      121.91      0.51 o 
   0   1   3      131.97      133.07      0.52 o 
   1   1   3      224.83      233.30      0.78 o 
   2   1   3       49.78       44.59      0.30 o 
   3   1   3       64.75       62.66      0.43 o 
   4   1   3       29.90       28.99      0.34 o 
   5   1   3       15.42       14.82      0.27 o 
   6   1   3        1.03        1.05      0.33 o 
   7   1   3       14.02       15.25      0.66 o 
   8   1   3        1.54        2.34      1.75 o 
  -8   2   3        1.33        2.04      1.06 o 
  -7   2   3        2.25        1.71      0.35 o 
  -6   2   3        1.30        1.42      0.26 o 
  -5   2   3       10.56       11.93      0.33 o 
  -4   2   3       90.51       98.05      0.68 o 
  -3   2   3       24.64       23.25      0.26 o 
  -2   2   3      137.00      148.39      0.60 o 
  -1   2   3      641.18      652.05      2.35 o 
   0   2   3      164.26      169.19      1.00 o 
   1   2   3      252.31      259.30      0.78 o 
   2   2   3       30.94       28.80      0.33 o 
   3   2   3       38.99       41.08      0.32 o 
   4   2   3       50.48       50.79      0.41 o 
   5   2   3       52.81       53.36      0.59 o 
   6   2   3       11.51       12.31      0.47 o 
   7   2   3       10.64       11.68      0.65 o 
  -8   3   3        1.01        1.88      1.01 o 
  -7   3   3        2.54        2.94      0.43 o 
  -6   3   3       14.01       14.04      0.55 o 
  -5   3   3        8.60        7.58      0.36 o 
  -4   3   3       82.32       82.12      0.63 o 
  -3   3   3       96.33      102.65      0.69 o 
  -2   3   3      123.41      123.77      0.55 o 
  -1   3   3      319.82      350.29      1.26 o 
   0   3   3       42.82       40.46      0.39 o 
   1   3   3       13.32       13.67      0.19 o 
   2   3   3        5.66        6.31      0.19 o 
   3   3   3       33.44       33.76      0.31 o 
   4   3   3       23.71       20.84      0.37 o 
   5   3   3        2.86        2.69      0.28 o 
   6   3   3        4.34        4.49      0.41 o 
   7   3   3        1.19        1.66      0.72 o 
  -7   4   3        0.60        0.93      0.74 o 
  -6   4   3        6.78        7.14      0.57 o 
  -5   4   3        1.72        1.88      0.26 o 
  -4   4   3      114.54      120.46      1.07 o 
  -3   4   3       23.00       22.13      0.39 o 
  -2   4   3      104.54      107.12      0.60 o 
  -1   4   3       40.30       34.57      0.33 o 
   0   4   3        5.45        5.41      0.20 o 
   1   4   3       22.19       22.55      0.25 o 
   2   4   3       34.67       33.11      0.38 o 
   3   4   3       53.35       50.56      0.54 o 
   4   4   3       16.70       15.97      0.33 o 
   5   4   3       22.68       22.06      0.53 o 
   6   4   3        8.30        7.58      0.44 o 
   7   4   3        2.02        2.99      1.20 o 
  -7   5   3        0.09       -1.90      1.90 o 
  -6   5   3        0.08        0.43      0.49 o 
  -5   5   3        2.59        2.38      0.46 o 
  -4   5   3        3.52        3.18      0.37 o 
  -3   5   3       30.34       28.78      0.51 o 
  -2   5   3       28.53       28.67      0.52 o 
  -1   5   3       86.64       90.75      0.75 o 
   0   5   3      137.49      137.71      0.90 o 
   1   5   3        0.76        0.81      0.15 o 
   2   5   3      109.83      112.34      0.73 o 
   3   5   3        8.47        8.33      0.23 o 
   4   5   3       40.62       43.23      0.70 o 
   5   5   3        4.31        4.70      0.38 o 
   6   5   3        3.50        3.89      0.66 o 
  -5   6   3        2.46        1.61      0.50 o 
  -4   6   3        0.38        0.16      0.48 o 
  -3   6   3        6.97        6.82      0.40 o 
  -2   6   3       25.81       22.58      0.59 o 
  -1   6   3        7.84        8.05      0.38 o 
   0   6   3      107.59      107.66      0.77 o 
   1   6   3       15.20       15.57      0.35 o 
   2   6   3       15.32       15.47      0.46 o 
   3   6   3        8.73        7.16      0.35 o 
   4   6   3        2.06        1.84      0.34 o 
   5   6   3        3.49        3.34      0.60 o 
  -4   7   3        0.28        1.23      0.80 o 
  -3   7   3        1.95        1.74      0.44 o 
  -2   7   3        2.01        1.88      0.41 o 
  -1   7   3        2.14        1.74      0.37 o 
   0   7   3        9.35        8.75      0.44 o 
   1   7   3       12.94       11.17      0.48 o 
   2   7   3        3.70        3.17      0.37 o 
   3   7   3        3.23        1.73      0.46 o 
   4   7   3        4.14        4.18      0.85 o 
  -3   8   3        1.76        1.46      1.71 o 
  -2   8   3        1.12        2.21      0.80 o 
  -1   8   3        3.03        3.48      0.76 o 
   0   8   3       11.50       11.84      0.62 o 
   1   8   3        7.50        7.79      0.62 o 
   2   8   3        0.23        1.01      0.78 o 
   3   8   3        9.81       10.68      1.27 o 
  -7   0   4        6.22        6.75      0.63 o 
  -6   0   4        2.06        1.59      0.29 o 
  -5   0   4       33.46       35.98      0.62 o 
  -4   0   4       70.07       72.51      1.07 o 
  -3   0   4       27.47       30.27      0.62 o 
  -2   0   4       39.20       41.93      0.54 o 
  -1   0   4      394.31      393.79      1.55 o 
   0   0   4      363.02      372.30      2.11 o 
   1   0   4      100.88      100.60      0.99 o 
   2   0   4      103.44      109.24      0.84 o 
   3   0   4        0.03       -0.06      0.14 o 
   4   0   4      297.42      300.21      2.45 o 
   5   0   4       34.45       32.38      0.76 o 
   6   0   4       23.35       22.97      0.86 o 
   7   0   4       15.25       19.08      0.91 o 
  -8   1   4       11.04       11.14      1.41 o 
  -7   1   4        4.63        6.11      0.48 o 
  -6   1   4        5.55        4.27      0.20 o 
  -5   1   4       41.24       40.90      0.49 o 
  -4   1   4       83.31       79.91      0.47 o 
  -3   1   4       25.37       24.40      0.27 o 
  -2   1   4      586.75      615.29      2.32 o 
  -1   1   4       68.37       74.70      0.50 o 
   0   1   4      383.02      382.80      1.36 o 
   1   1   4      571.94      601.54      2.74 o 
   2   1   4       19.00       18.14      0.23 o 
   3   1   4      134.90      133.75      0.65 o 
   4   1   4       32.66       32.15      0.39 o 
   5   1   4        9.41        9.22      0.29 o 
   6   1   4        0.73        0.75      0.35 o 
   7   1   4        0.75        0.77      0.44 o 
  -8   2   4        0.08        0.64      0.93 o 
  -7   2   4       19.47       19.49      0.66 o 
  -6   2   4       10.63       10.92      0.43 o 
  -5   2   4      109.77      107.74      0.98 o 
  -4   2   4      217.23      220.30      1.01 o 
  -3   2   4      102.12       99.23      0.57 o 
  -2   2   4      364.33      384.78      2.44 o 
  -1   2   4      676.49      733.02      2.46 o 
   0   2   4      152.03      154.34      0.78 o 
   1   2   4      290.15      302.79      1.13 o 
   2   2   4       43.65       45.33      0.32 o 
   3   2   4       20.09       19.86      0.26 o 
   4   2   4       12.40       11.49      0.26 o 
   5   2   4       36.69       36.77      0.52 o 
   6   2   4        9.53        8.35      0.45 o 
   7   2   4       13.00       14.83      1.15 o 
  -8   3   4        0.18        0.06      1.31 o 
  -7   3   4        6.02        6.12      0.48 o 
  -6   3   4        3.33        3.62      0.36 o 
  -5   3   4       20.04       18.35      0.45 o 
  -4   3   4       57.17       55.47      0.50 o 
  -3   3   4       17.55       18.69      0.27 o 
  -2   3   4        1.51        1.51      0.14 o 
  -1   3   4       95.51      102.24      0.71 o 
   0   3   4      301.70      310.34      1.41 o 
   1   3   4        4.22        4.17      0.15 o 
   2   3   4      237.60      229.28      0.96 o 
   3   3   4       13.76       13.91      0.20 o 
   4   3   4       97.18       95.07      0.71 o 
   5   3   4       35.43       36.21      0.60 o 
   6   3   4       11.12       10.27      0.57 o 
   7   3   4        4.46        2.54      1.66 o 
  -7   4   4        1.25        1.15      0.76 o 
  -6   4   4        0.61        0.56      0.40 o 
  -5   4   4        4.06        4.22      0.43 o 
  -4   4   4       15.68       14.45      0.42 o 
  -3   4   4       71.11       70.69      0.58 o 
  -2   4   4       28.06       27.10      0.33 o 
  -1   4   4      158.11      161.86      0.98 o 
   0   4   4       15.43       16.15      0.26 o 
   1   4   4       65.03       64.16      0.49 o 
   2   4   4       45.98       45.79      0.44 o 
   3   4   4       34.56       34.36      0.44 o 
   4   4   4       37.04       37.33      0.57 o 
   5   4   4       13.10       13.90      0.51 o 
   6   4   4        8.34        7.60      0.54 o 
   7   4   4        2.39        3.66      1.81 o 
  -6   5   4        0.58        0.51      0.55 o 
  -5   5   4        6.05        5.20      0.50 o 
  -4   5   4       24.90       25.49      0.69 o 
  -3   5   4       45.77       41.23      0.70 o 
  -2   5   4       12.66       13.88      0.32 o 
  -1   5   4       95.17       90.55      1.72 o 
   0   5   4       31.97       33.43      0.44 o 
   1   5   4       17.30       16.24      0.26 o 
   2   5   4       40.48       40.93      0.44 o 
   3   5   4       10.63       10.24      0.40 o 
   4   5   4        9.54        8.95      0.39 o 
   5   5   4        2.21        2.70      0.42 o 
   6   5   4        1.91        2.36      0.81 o 
  -5   6   4        4.05        5.30      0.57 o 
  -4   6   4       13.50       14.38      0.68 o 
  -3   6   4        0.61        0.51      0.41 o 
  -2   6   4       19.73       20.81      0.62 o 
  -1   6   4        8.95        8.47      0.43 o 
   0   6   4       30.68       32.26      0.63 o 
   1   6   4       33.93       32.08      0.52 o 
   2   6   4        2.41        2.38      0.31 o 
   3   6   4        5.94        5.60      0.38 o 
   4   6   4        4.69        4.87      0.41 o 
   5   6   4        0.79        1.22      0.77 o 
  -4   7   4        5.59        6.69      1.09 o 
  -3   7   4        0.41        0.08      0.48 o 
  -2   7   4        2.89        3.79      0.46 o 
  -1   7   4        1.23        1.83      0.36 o 
   0   7   4        0.38        0.26      0.33 o 
   1   7   4        1.36        1.51      0.35 o 
   2   7   4        6.42        7.45      0.43 o 
   3   7   4        5.59        5.98      0.52 o 
   4   7   4        4.57        5.53      1.66 o 
  -3   8   4        5.83        7.96      1.44 o 
  -2   8   4        0.14        0.04      0.98 o 
  -1   8   4        4.55        5.57      0.83 o 
   0   8   4        1.20        1.27      0.62 o 
   1   8   4        0.50        0.86      0.78 o 
   2   8   4        1.95        2.21      1.86 o 
  -7   0   5       14.30       16.93      0.72 o 
  -6   0   5        3.15        3.50      0.38 o 
  -5   0   5      279.12      278.44      1.55 o 
  -4   0   5       19.16       22.24      0.49 o 
  -3   0   5      347.96      340.16      3.20 o 
  -2   0   5        3.18        3.12      0.20 o 
  -1   0   5      196.30      184.22      0.99 o 
   0   0   5      176.80      191.28      0.79 o 
   1   0   5      875.68      902.11      5.67 o 
   2   0   5      421.69      434.56      3.46 o 
   3   0   5      172.45      170.99      0.85 o 
   4   0   5      311.11      313.05      2.86 o 
   5   0   5        0.04        0.25      0.20 o 
   6   0   5       21.39       24.72      0.90 o 
   7   0   5        0.51        0.98      0.65 o 
  -8   1   5        4.99        5.85      1.57 o 
  -7   1   5        8.99        9.71      0.46 o 
  -6   1   5        8.11        7.22      0.32 o 
  -5   1   5       52.41       51.73      0.52 o 
  -4   1   5      115.62      120.12      0.62 o 
  -3   1   5       45.99       44.82      0.42 o 
  -2   1   5      318.61      353.96      1.21 o 
  -1   1   5       32.66       34.49      0.36 o 
   0   1   5       17.52       19.98      0.19 o 
   1   1   5      202.66      219.44      1.09 o 
   2   1   5      132.79      149.36      0.57 o 
   3   1   5      122.23      122.05      0.57 o 
   4   1   5       97.47       99.44      0.61 o 
   5   1   5       62.02       59.52      0.62 o 
   6   1   5        4.58        4.71      0.42 o 
   7   1   5       23.48       25.65      1.21 o 
  -8   2   5        8.86        8.20      0.99 o 
  -7   2   5       12.03       12.42      0.58 o 
  -6   2   5       13.55       11.36      0.45 o 
  -5   2   5       37.47       36.99      0.44 o 
  -4   2   5       27.69       26.41      0.32 o 
  -3   2   5       89.86       86.73      0.54 o 
  -2   2   5      115.49      124.07      0.90 o 
  -1   2   5      441.01      490.20      2.47 o 
   0   2   5      250.46      271.88      1.12 o 
   1   2   5        3.55        3.95      0.15 o 
   2   2   5       49.44       48.77      0.36 o 
   3   2   5        7.82        7.28      0.19 o 
   4   2   5       71.29       72.47      0.65 o 
   5   2   5       10.31        9.79      0.42 o 
   6   2   5        9.28       10.62      0.54 o 
   7   2   5        1.29        1.28      1.05 o 
  -7   3   5        0.10       -0.02      0.47 o 
  -6   3   5       28.62       27.41      0.71 o 
  -5   3   5        0.15        0.19      0.17 o 
  -4   3   5       97.84       99.08      1.06 o 
  -3   3   5        0.22        0.17      0.12 o 
  -2   3   5       93.86       96.76      0.81 o 
  -1   3   5       68.83       69.28      0.74 o 
   0   3   5      213.85      214.06      1.07 o 
   1   3   5       45.14       46.68      0.42 o 
   2   3   5        3.47        3.23      0.17 o 
   3   3   5        1.18        1.37      0.19 o 
   4   3   5       26.91       27.49      0.33 o 
   5   3   5       20.14       19.42      0.52 o 
   6   3   5        1.71        1.89      0.43 o 
  -7   4   5        0.58       -0.24      0.67 o 
  -6   4   5        3.14        2.57      0.42 o 
  -5   4   5       10.72        9.90      0.54 o 
  -4   4   5       30.12       28.96      0.41 o 
  -3   4   5        9.26        9.61      0.25 o 
  -2   4   5      109.25      110.44      0.90 o 
  -1   4   5       66.87       66.88      0.72 o 
   0   4   5       92.24       89.82      0.60 o 
   1   4   5      252.90      258.29      1.76 o 
   2   4   5       18.98       19.51      0.37 o 
   3   4   5      126.45      126.50      1.13 o 
   4   4   5        0.87        1.09      0.28 o 
   5   4   5        7.13        6.91      0.48 o 
   6   4   5        1.77        1.30      0.58 o 
  -7   5   5        4.27        4.54      1.80 o 
  -6   5   5        0.54       -0.14      0.59 o 
  -5   5   5       14.45       14.13      0.68 o 
  -4   5   5        8.06        7.99      0.58 o 
  -3   5   5       20.80       23.40      0.52 o 
  -2   5   5       11.88       11.26      0.34 o 
  -1   5   5       41.11       41.18      0.60 o 
   0   5   5       33.09       33.84      0.43 o 
   1   5   5       32.21       30.82      0.41 o 
   2   5   5       16.39       16.70      0.39 o 
   3   5   5       18.62       17.90      0.52 o 
   4   5   5        7.59        7.70      0.44 o 
   5   5   5        1.73        1.71      0.45 o 
   6   5   5        2.89        2.00      1.65 o 
  -5   6   5        1.06        0.65      0.63 o 
  -4   6   5        3.45        3.34      0.51 o 
  -3   6   5        0.71        0.82      0.43 o 
  -2   6   5        1.04        1.14      0.36 o 
  -1   6   5        1.60        1.57      0.42 o 
   0   6   5        1.69        2.06      0.29 o 
   1   6   5        1.13        1.32      0.27 o 
   2   6   5        2.93        3.10      0.34 o 
   3   6   5        3.36        3.24      0.39 o 
   4   6   5        8.84        9.17      0.56 o 
   5   6   5        1.63        1.33      0.93 o 
  -4   7   5        2.76        1.36      1.57 o 
  -3   7   5        4.35        5.59      0.61 o 
  -2   7   5        2.25        1.56      0.47 o 
  -1   7   5        0.99        0.68      0.41 o 
   0   7   5        1.43        0.98      0.38 o 
   1   7   5        3.42        3.65      0.41 o 
   2   7   5        0.06       -0.34      0.42 o 
   3   7   5        8.26        9.45      0.73 o 
   4   7   5        0.69        1.14      1.65 o 
  -3   8   5        1.18        4.04      1.94 o 
  -2   8   5        1.69        1.77      1.52 o 
  -1   8   5        0.82        0.88      0.97 o 
   0   8   5        0.44        0.96      0.65 o 
   1   8   5        2.56        3.95      0.97 o 
  -8   0   6        7.01        8.05      1.59 o 
  -7   0   6        0.03        0.15      0.61 o 
  -6   0   6       21.43       18.99      0.57 o 
  -5   0   6        0.04        0.10      0.28 o 
  -4   0   6        0.59        0.65      0.25 o 
  -3   0   6       15.55       17.43      0.39 o 
  -2   0   6       36.30       34.51      0.56 o 
  -1   0   6       40.87       42.94      0.51 o 
   0   0   6      202.29      221.96      1.29 o 
   1   0   6      266.41      299.63      2.41 o 
   2   0   6       22.24       22.53      0.37 o 
   3   0   6      120.09      122.75      1.08 o 
   4   0   6       26.69       25.08      0.42 o 
   5   0   6        7.04        5.58      0.50 o 
   6   0   6        1.54        2.27      0.54 o 
  -8   1   6       12.56       12.38      2.00 o 
  -7   1   6        5.51        6.16      0.46 o 
  -6   1   6       38.81       38.49      0.70 o 
  -5   1   6       73.08       75.35      0.67 o 
  -4   1   6       95.83       97.18      0.60 o 
  -3   1   6       23.33       23.81      0.30 o 
  -2   1   6      195.69      207.33      1.01 o 
  -1   1   6       61.54       67.18      0.45 o 
   0   1   6      161.97      167.67      0.78 o 
   1   1   6      397.65      442.22      1.56 o 
   2   1   6       51.70       52.47      0.33 o 
   3   1   6       84.95       85.52      0.53 o 
   4   1   6       98.88       98.12      0.68 o 
   5   1   6        2.44        2.59      0.30 o 
   6   1   6       17.71       18.49      0.73 o 
   7   1   6        0.54        0.44      1.53 o 
  -8   2   6        2.80        2.62      1.72 o 
  -7   2   6        7.93        8.19      0.50 o 
  -6   2   6        6.12        5.47      0.40 o 
  -5   2   6       30.09       28.85      0.39 o 
  -4   2   6        8.29        8.66      0.23 o 
  -3   2   6       40.47       38.88      0.38 o 
  -2   2   6       60.69       55.59      0.61 o 
  -1   2   6      128.87      141.78      1.01 o 
   0   2   6      387.22      407.27      1.59 o 
   1   2   6      241.53      260.38      0.90 o 
   2   2   6       79.93       80.46      0.48 o 
   3   2   6       86.47       85.59      0.65 o 
   4   2   6       19.25       20.73      0.35 o 
   5   2   6        3.09        3.11      0.32 o 
   6   2   6        5.36        6.15      0.49 o 
   7   2   6        0.63       -0.57      1.64 o 
  -7   3   6        1.12        0.49      0.47 o 
  -6   3   6        1.38        1.37      0.40 o 
  -5   3   6       15.46       16.08      0.46 o 
  -4   3   6       24.62       21.76      0.46 o 
  -3   3   6       16.23       15.56      0.32 o 
  -2   3   6       20.93       23.09      0.34 o 
  -1   3   6       14.84       14.40      0.24 o 
   0   3   6       31.94       31.76      0.29 o 
   1   3   6       79.98       80.91      0.52 o 
   2   3   6       17.76       17.44      0.30 o 
   3   3   6       99.69      101.08      0.80 o 
   4   3   6       19.22       19.16      0.47 o 
   5   3   6       16.85       15.86      0.60 o 
   6   3   6        0.24        0.20      0.44 o 
  -7   4   6        3.08        1.93      0.80 o 
  -6   4   6        1.23        1.54      0.46 o 
  -5   4   6       18.77       18.96      0.64 o 
  -4   4   6       29.78       30.08      0.69 o 
  -3   4   6      112.53      115.44      1.07 o 
  -2   4   6       33.65       35.60      0.58 o 
  -1   4   6      101.34       92.73      0.83 o 
   0   4   6       24.68       24.66      0.38 o 
   1   4   6       12.92       13.81      0.36 o 
   2   4   6        4.19        3.94      0.22 o 
   3   4   6       32.14       33.57      0.50 o 
   4   4   6       10.53       10.15      0.44 o 
   5   4   6        0.40        0.20      0.42 o 
   6   4   6        1.59        0.69      1.57 o 
  -6   5   6        1.96        1.28      0.73 o 
  -5   5   6        2.02        1.46      0.50 o 
  -4   5   6        3.26        2.79      0.49 o 
  -3   5   6       20.93       22.28      0.59 o 
  -2   5   6        5.39        4.63      0.30 o 
  -1   5   6       55.05       60.45      0.62 o 
   0   5   6       97.42       94.18      1.19 o 
   1   5   6       25.62       24.35      0.39 o 
   2   5   6       25.10       25.96      0.47 o 
   3   5   6       17.33       15.79      0.52 o 
   4   5   6        1.10        1.23      0.42 o 
   5   5   6        2.48        1.78      0.59 o 
  -5   6   6        1.78        1.72      1.06 o 
  -4   6   6        0.48        1.05      0.54 o 
  -3   6   6        5.63        6.27      0.55 o 
  -2   6   6        5.10        5.56      0.53 o 
  -1   6   6       19.10       18.74      0.53 o 
   0   6   6        6.96        7.02      0.39 o 
   1   6   6        0.09        0.00      0.26 o 
   2   6   6        1.18        0.66      0.33 o 
   3   6   6        1.20        0.92      0.42 o 
   4   6   6        1.34        1.54      0.56 o 
   5   6   6        2.92        1.85      1.29 o 
  -4   7   6        1.55        1.90      1.63 o 
  -3   7   6        1.07        0.81      0.80 o 
  -2   7   6        0.89        0.83      0.53 o 
  -1   7   6        2.14        2.25      0.45 o 
   0   7   6        8.40        8.10      0.51 o 
   1   7   6        6.73        6.88      0.54 o 
   2   7   6        2.91        3.51      0.61 o 
   3   7   6        5.72        3.95      1.09 o 
  -2   8   6        3.76        4.18      1.97 o 
  -1   8   6        9.24       10.64      1.37 o 
   0   8   6        1.90        2.51      1.01 o 
   1   8   6        2.35        2.67      1.37 o 
  -8   0   7        0.08        0.82      1.57 o 
  -7   0   7       11.41       10.83      1.01 o 
  -6   0   7        7.26        7.97      0.47 o 
  -5   0   7       34.44       34.67      0.71 o 
  -4   0   7       19.28       19.91      0.53 o 
  -3   0   7        4.76        5.47      0.27 o 
  -2   0   7       14.56       14.47      0.32 o 
  -1   0   7        1.61        1.76      0.13 o 
   0   0   7        0.48        0.89      0.16 o 
   1   0   7        4.51        4.68      0.18 o 
   2   0   7        1.27        1.71      0.19 o 
   3   0   7        0.83        0.65      0.15 o 
   4   0   7        0.00        0.16      0.23 o 
   5   0   7        8.14        8.24      0.59 o 
   6   0   7        0.04       -0.54      0.54 o 
  -8   1   7        2.83        5.84      1.79 o 
  -7   1   7        1.62        1.58      0.43 o 
  -6   1   7        2.34        2.56      0.32 o 
  -5   1   7        3.15        2.95      0.26 o 
  -4   1   7       10.02        8.96      0.25 o 
  -3   1   7       15.73       14.49      0.38 o 
  -2   1   7       31.01       31.25      0.41 o 
  -1   1   7       18.91       19.11      0.27 o 
   0   1   7       90.65      102.24      0.57 o 
   1   1   7       28.65       35.27      0.32 o 
   2   1   7       18.76       19.30      0.26 o 
   3   1   7       11.64       12.61      0.28 o 
   4   1   7       11.51       10.85      0.28 o 
   5   1   7        4.39        4.21      0.37 o 
   6   1   7        9.61       10.73      0.64 o 
  -8   2   7        2.17        4.08      1.79 o 
  -7   2   7        9.49        9.03      0.63 o 
  -6   2   7        0.94        0.60      0.33 o 
  -5   2   7       13.22       13.67      0.34 o 
  -4   2   7        5.12        4.84      0.17 o 
  -3   2   7       17.17       16.80      0.34 o 
  -2   2   7       38.95       39.05      0.37 o 
  -1   2   7       12.77       15.45      0.28 o 
   0   2   7       83.40       94.93      0.51 o 
   1   2   7       26.97       28.03      0.31 o 
   2   2   7       23.02       20.52      0.30 o 
   3   2   7       75.97       72.10      0.59 o 
   4   2   7       57.63       54.74      0.58 o 
   5   2   7        9.59        9.30      0.52 o 
   6   2   7       10.14       10.02      0.58 o 
  -7   3   7        0.82        0.81      0.59 o 
  -6   3   7       24.71       25.27      0.79 o 
  -5   3   7        1.67        1.55      0.31 o 
  -4   3   7       49.58       51.22      0.61 o 
  -3   3   7       59.87       57.15      0.74 o 
  -2   3   7       75.63       70.51      0.69 o 
  -1   3   7      116.27      122.34      0.69 o 
   0   3   7       84.06       87.64      0.56 o 
   1   3   7       46.00       46.07      0.51 o 
   2   3   7       53.24       48.57      0.57 o 
   3   3   7       22.52       23.75      0.49 o 
   4   3   7        0.59        0.03      0.33 o 
   5   3   7        3.34        3.86      0.43 o 
   6   3   7        0.15        0.40      0.89 o 
  -7   4   7        0.17       -0.15      0.98 o 
  -6   4   7        2.72        2.79      0.47 o 
  -5   4   7        5.10        5.36      0.45 o 
  -4   4   7        1.82        1.53      0.32 o 
  -3   4   7        7.36        7.08      0.29 o 
  -2   4   7       19.92       17.06      0.35 o 
  -1   4   7        3.10        3.39      0.20 o 
   0   4   7      196.38      188.97      0.88 o 
   1   4   7        7.02        7.96      0.26 o 
   2   4   7       60.61       59.77      0.64 o 
   3   4   7       16.46       16.22      0.50 o 
   4   4   7        4.62        4.83      0.41 o 
   5   4   7        1.61        1.44      0.45 o 
  -6   5   7        2.99        3.23      1.12 o 
  -5   5   7       14.89       16.05      0.82 o 
  -4   5   7        7.05        6.38      0.60 o 
  -3   5   7        0.27        0.86      0.31 o 
  -2   5   7        1.66        1.25      0.30 o 
  -1   5   7       12.29       12.81      0.36 o 
   0   5   7       18.56       18.76      0.34 o 
   1   5   7        8.34        7.84      0.29 o 
   2   5   7       18.46       19.05      0.48 o 
   3   5   7        6.63        5.81      0.44 o 
   4   5   7       10.37       11.05      0.59 o 
   5   5   7        1.08       -0.76      1.11 o 
  -5   6   7        5.43        5.20      1.11 o 
  -4   6   7       17.85       18.11      0.80 o 
  -3   6   7        7.65        8.27      0.62 o 
  -2   6   7       22.42       25.35      0.74 o 
  -1   6   7       10.50       10.19      0.54 o 
   0   6   7        1.36        1.61      0.31 o 
   1   6   7        2.99        3.22      0.36 o 
   2   6   7        4.59        5.24      0.48 o 
   3   6   7        2.09        2.67      0.48 o 
   4   6   7       10.95       11.31      0.89 o 
  -3   7   7        3.25        3.18      1.75 o 
  -2   7   7        4.04        4.48      0.76 o 
  -1   7   7       14.94       14.80      0.89 o 
   0   7   7        6.48        6.10      0.55 o 
   1   7   7        0.98        0.97      0.57 o 
   2   7   7        1.33        1.11      0.86 o 
   3   7   7        1.03        1.80      1.69 o 
   0   8   7        4.95        6.73      2.08 o 
  -8   0   8        2.82        0.18      1.72 o 
  -7   0   8        0.12       -0.77      0.77 o 
  -6   0   8        3.97        3.27      0.50 o 
  -5   0   8        0.00        0.09      0.26 o 
  -4   0   8       16.56       15.79      0.59 o 
  -3   0   8        0.00        0.00      0.33 o 
  -2   0   8        8.86        9.64      0.43 o 
  -1   0   8       79.89       77.38      0.69 o 
   0   0   8      115.13      115.32      0.86 o 
   1   0   8       28.60       27.02      0.36 o 
   2   0   8       16.90       15.31      0.38 o 
   3   0   8        9.60        8.15      0.37 o 
   4   0   8       17.47       16.95      0.59 o 
   5   0   8        0.91        0.46      0.44 o 
   6   0   8        4.05        4.48      0.91 o 
  -7   1   8        0.50        0.04      0.46 o 
  -6   1   8        4.02        3.79      0.40 o 
  -5   1   8        4.99        4.75      0.35 o 
  -4   1   8       13.64       11.19      0.38 o 
  -3   1   8       22.56       24.24      0.41 o 
  -2   1   8        2.12        2.03      0.12 o 
  -1   1   8       74.31       77.77      0.51 o 
   0   1   8       60.10       60.06      0.40 o 
   1   1   8       73.07       72.34      0.47 o 
   2   1   8       66.29       61.22      0.57 o 
   3   1   8      108.64      104.19      0.64 o 
   4   1   8       25.94       25.07      0.46 o 
   5   1   8       11.49       11.34      0.57 o 
   6   1   8        7.46        8.82      0.84 o 
  -7   2   8        3.61        3.56      0.67 o 
  -6   2   8        2.04        2.20      0.38 o 
  -5   2   8       14.21       14.91      0.49 o 
  -4   2   8       16.29       15.80      0.34 o 
  -3   2   8       14.07       13.27      0.49 o 
  -2   2   8       48.56       47.34      0.54 o 
  -1   2   8        9.66        9.24      0.27 o 
   0   2   8      132.43      125.68      0.51 o 
   1   2   8       11.53       11.05      0.23 o 
   2   2   8       53.31       48.83      0.58 o 
   3   2   8       13.51       12.65      0.33 o 
   4   2   8        6.69        7.12      0.39 o 
   5   2   8        2.50        2.17      0.39 o 
   6   2   8        1.74        2.47      0.77 o 
  -7   3   8        1.56        1.44      0.79 o 
  -6   3   8       13.92       15.05      0.57 o 
  -5   3   8        0.13        0.13      0.35 o 
  -4   3   8       13.89       13.31      0.38 o 
  -3   3   8        3.42        2.74      0.28 o 
  -2   3   8        8.47        7.47      0.30 o 
  -1   3   8       42.42       37.95      0.40 o 
   0   3   8       53.19       48.68      0.40 o 
   1   3   8       13.37       11.15      0.33 o 
   2   3   8        7.73        7.06      0.31 o 
   3   3   8       28.52       26.89      0.54 o 
   4   3   8       18.16       17.89      0.55 o 
   5   3   8        6.40        5.93      0.51 o 
   6   3   8        0.96        1.32      1.01 o 
  -6   4   8        9.05        9.95      0.72 o 
  -5   4   8        1.44        2.32      0.39 o 
  -4   4   8        6.61        6.56      0.49 o 
  -3   4   8       12.55        9.02      0.47 o 
  -2   4   8        4.41        4.28      0.23 o 
  -1   4   8       14.41       14.57      0.31 o 
   0   4   8       46.24       44.25      0.63 o 
   1   4   8       59.97       56.60      0.89 o 
   2   4   8       12.88       11.76      0.43 o 
   3   4   8       35.95       36.02      0.72 o 
   4   4   8        6.53        6.36      0.42 o 
   5   4   8        0.39        0.00      0.85 o 
  -6   5   8        3.42        0.92      1.80 o 
  -5   5   8       12.65       15.42      0.85 o 
  -4   5   8        5.16        5.25      0.63 o 
  -3   5   8       36.53       40.76      0.91 o 
  -2   5   8        0.97        1.48      0.32 o 
  -1   5   8       46.55       46.56      0.75 o 
   0   5   8       14.33       13.80      0.49 o 
   1   5   8       29.38       28.50      0.61 o 
   2   5   8        8.50        8.61      0.54 o 
   3   5   8       12.52       13.60      0.66 o 
   4   5   8       21.38       22.06      0.93 o 
  -5   6   8       11.60       12.10      1.48 o 
  -4   6   8        0.66        0.53      0.82 o 
  -3   6   8        0.12        1.29      0.57 o 
  -2   6   8        3.85        5.18      0.63 o 
  -1   6   8        4.30        4.47      0.44 o 
   0   6   8        0.11        0.24      0.35 o 
   1   6   8        5.20        5.59      0.51 o 
   2   6   8        0.17        0.35      0.51 o 
   3   6   8        6.99        7.79      0.88 o 
   4   6   8        4.67        2.12      1.04 o 
  -2   7   8        9.46        8.01      1.22 o 
  -1   7   8        0.32        0.48      1.02 o 
   0   7   8        1.52        2.96      1.01 o 
   1   7   8        1.19        1.10      0.85 o 
   2   7   8        0.24        0.34      1.20 o 
  -7   0   9        1.62        2.01      1.03 o 
  -6   0   9        0.99        1.50      0.49 o 
  -5   0   9       33.61       34.93      1.27 o 
  -4   0   9        1.72        1.29      0.21 o 
  -3   0   9       33.14       32.55      1.21 o 
  -2   0   9       21.88       20.31      0.40 o 
  -1   0   9      494.51      498.17      1.86 o 
   0   0   9        0.12        0.28      0.15 o 
   1   0   9      161.00      149.45      1.11 o 
   2   0   9        0.11        0.61      0.17 o 
   3   0   9       50.79       49.90      0.77 o 
   4   0   9       14.90       16.15      0.64 o 
   5   0   9       43.76       44.97      1.22 o 
   6   0   9        0.29        3.20      1.69 o 
  -7   1   9        0.80        1.31      0.62 o 
  -6   1   9        0.19        0.08      0.42 o 
  -5   1   9        1.39        1.47      0.34 o 
  -4   1   9       50.32       46.09      0.75 o 
  -3   1   9       49.29       49.27      0.58 o 
  -2   1   9       46.34       43.36      0.82 o 
  -1   1   9       48.97       51.51      0.48 o 
   0   1   9      236.05      236.44      0.84 o 
   1   1   9       60.87       64.65      0.52 o 
   2   1   9       73.75       66.95      0.63 o 
   3   1   9       52.07       50.35      0.58 o 
   4   1   9        0.39        0.25      0.30 o 
   5   1   9        2.61        2.81      0.41 o 
   6   1   9        1.35        1.71      1.67 o 
  -7   2   9        8.59        7.77      0.85 o 
  -6   2   9        1.56        1.47      0.42 o 
  -5   2   9       13.64       12.47      0.55 o 
  -4   2   9       15.03       13.86      0.37 o 
  -3   2   9       50.02       43.34      0.79 o 
  -2   2   9       29.00       27.31      0.45 o 
  -1   2   9      122.20      118.16      0.84 o 
   0   2   9      101.15       97.61      0.52 o 
   1   2   9       21.73       19.95      0.42 o 
   2   2   9       80.32       77.70      0.78 o 
   3   2   9       51.36       48.68      0.78 o 
   4   2   9       11.28       11.07      0.47 o 
   5   2   9        5.86        6.68      0.48 o 
  -7   3   9        1.66        0.53      1.26 o 
  -6   3   9        3.14        4.46      0.53 o 
  -5   3   9        5.70        5.36      0.55 o 
  -4   3   9        2.22        1.29      0.33 o 
  -3   3   9       13.11       12.75      0.48 o 
  -2   3   9        2.57        1.77      0.23 o 
  -1   3   9       48.27       47.79      0.66 o 
   0   3   9       99.21       95.11      0.70 o 
   1   3   9       44.87       43.35      0.54 o 
   2   3   9       16.06       14.51      0.46 o 
   3   3   9       40.56       42.38      0.76 o 
   4   3   9        2.73        2.41      0.38 o 
   5   3   9        3.24        2.73      0.61 o 
  -6   4   9        9.85       11.87      1.09 o 
  -5   4   9        3.63        4.71      0.52 o 
  -4   4   9        3.69        3.82      0.43 o 
  -3   4   9        0.26        0.64      0.33 o 
  -2   4   9       21.35       18.23      0.67 o 
  -1   4   9        1.82        1.33      0.16 o 
   0   4   9       45.43       41.66      0.56 o 
   1   4   9       18.51       18.42      0.51 o 
   2   4   9       12.06       11.39      0.47 o 
   3   4   9       19.66       20.47      0.60 o 
   4   4   9        3.64        3.30      0.45 o 
  -5   5   9        3.07        3.16      0.88 o 
  -4   5   9        1.09        0.75      0.54 o 
  -3   5   9        4.30        5.14      0.47 o 
  -2   5   9        2.37        2.99      0.43 o 
  -1   5   9        8.24        8.45      0.46 o 
   0   5   9        2.15        1.77      0.31 o 
   1   5   9        5.60        5.10      0.38 o 
   2   5   9        0.61        1.03      0.42 o 
   3   5   9        4.90        5.25      0.52 o 
   4   5   9        0.02       -1.09      1.49 o 
  -4   6   9        5.98        9.96      1.69 o 
  -3   6   9        4.57        5.05      0.85 o 
  -2   6   9        1.44        1.58      0.57 o 
  -1   6   9        0.44        0.09      0.58 o 
   0   6   9        2.55        3.08      0.42 o 
   1   6   9        0.15        0.08      0.48 o 
   2   6   9        1.35        1.32      0.72 o 
   3   6   9        0.60        0.71      1.36 o 
  -2   7   9        2.12        2.44      1.75 o 
  -1   7   9        0.97        1.16      0.89 o 
   0   7   9        2.27        0.85      1.11 o 
   1   7   9        0.02        1.48      1.60 o 
  -7   0  10        0.48        0.95      1.54 o 
  -6   0  10        1.52        1.78      0.59 o 
  -5   0  10        8.93        9.33      0.76 o 
  -4   0  10      132.51      135.06      2.00 o 
  -3   0  10       75.06       74.50      1.56 o 
  -2   0  10       85.63       83.67      0.93 o 
  -1   0  10      357.93      357.84      1.84 o 
   0   0  10        8.18        7.39      0.24 o 
   1   0  10      134.87      127.01      1.50 o 
   2   0  10        2.34        3.61      0.35 o 
   3   0  10        0.93        0.91      0.32 o 
   4   0  10       11.01       12.33      0.71 o 
   5   0  10        5.37        5.76      0.90 o 
  -7   1  10        0.65        0.43      1.11 o 
  -6   1  10        4.57        5.08      0.50 o 
  -5   1  10       10.37        9.46      0.59 o 
  -4   1  10        4.96        4.32      0.39 o 
  -3   1  10       82.64       79.50      0.98 o 
  -2   1  10       30.92       31.64      0.45 o 
  -1   1  10      208.81      200.26      1.08 o 
   0   1  10      170.92      171.37      0.89 o 
   1   1  10       26.58       29.80      0.43 o 
   2   1  10      139.44      138.08      1.33 o 
   3   1  10        7.88        7.63      0.38 o 
   4   1  10       24.26       24.38      0.66 o 
   5   1  10        5.89        5.53      0.75 o 
  -7   2  10        4.64        5.17      1.25 o 
  -6   2  10        2.28        3.39      0.49 o 
  -5   2  10       20.59       19.89      0.73 o 
  -4   2  10       33.18       31.23      0.89 o 
  -3   2  10       26.92       24.28      0.64 o 
  -2   2  10       37.67       37.13      0.57 o 
  -1   2  10        7.62        7.15      0.25 o 
   0   2  10       77.62       78.38      0.57 o 
   1   2  10        3.33        2.68      0.15 o 
   2   2  10       18.49       19.60      0.48 o 
   3   2  10       18.06       16.95      0.62 o 
   4   2  10       11.50       12.31      0.55 o 
   5   2  10        1.54        1.00      0.66 o 
  -6   3  10        0.85        0.46      0.65 o 
  -5   3  10       18.41       19.06      0.82 o 
  -4   3  10        7.02        7.65      0.55 o 
  -3   3  10       13.37       14.23      0.71 o 
  -2   3  10       23.63       23.17      0.50 o 
  -1   3  10       55.06       51.35      0.61 o 
   0   3  10       16.44       16.72      0.36 o 
   1   3  10       10.60        8.10      0.35 o 
   2   3  10        9.69        9.11      0.44 o 
   3   3  10        8.14        7.68      0.43 o 
   4   3  10        1.83        2.30      0.43 o 
   5   3  10       15.33       15.36      1.02 o 
  -5   4  10        0.83        0.57      0.61 o 
  -4   4  10       11.31       11.05      0.62 o 
  -3   4  10        1.39        1.56      0.39 o 
  -2   4  10       25.92       26.43      0.80 o 
  -1   4  10        1.27        1.28      0.30 o 
   0   4  10        7.01        5.81      0.33 o 
   1   4  10        3.54        3.82      0.38 o 
   2   4  10        7.59        7.63      0.50 o 
   3   4  10        9.85       10.41      0.55 o 
   4   4  10        4.40        4.47      0.92 o 
  -5   5  10        1.80        1.40      1.63 o 
  -4   5  10        3.59        2.84      0.65 o 
  -3   5  10        1.14        1.53      0.50 o 
  -2   5  10        4.16        3.61      0.57 o 
  -1   5  10        5.27        5.32      0.48 o 
   0   5  10        1.79        0.67      0.34 o 
   1   5  10        2.58        3.23      0.40 o 
   2   5  10        0.00       -0.08      0.47 o 
   3   5  10        2.10        2.76      0.86 o 
  -3   6  10        1.53        1.26      1.58 o 
  -2   6  10        2.59        2.60      0.86 o 
  -1   6  10        5.59        5.76      0.54 o 
   0   6  10        1.28        1.44      0.71 o 
   1   6  10        1.76        2.19      0.74 o 
   2   6  10        0.43       -0.42      0.95 o 
  -6   0  11        3.49        3.14      0.90 o 
  -5   0  11        7.53        8.42      1.15 o 
  -4   0  11       27.21       26.04      1.98 o 
  -3   0  11       37.48       36.35      0.69 o 
  -2   0  11       72.38       71.06      1.12 o 
  -1   0  11      172.29      171.37      1.58 o 
   0   0  11        7.32        7.29      0.32 o 
   1   0  11       45.25       42.91      0.81 o 
   2   0  11        9.88        8.15      0.53 o 
   3   0  11        3.79        3.34      0.43 o 
   4   0  11        7.60        7.17      0.67 o 
   5   0  11        0.12       -0.71      1.60 o 
  -7   1  11        1.66        6.86      1.93 o 
  -6   1  11        5.16        4.81      0.62 o 
  -5   1  11        8.37       10.28      0.65 o 
  -4   1  11       76.37       73.24      1.36 o 
  -3   1  11        4.77        4.84      0.53 o 
  -2   1  11       75.18       76.01      0.87 o 
  -1   1  11       14.76       12.84      0.28 o 
   0   1  11       44.58       43.55      0.50 o 
   1   1  11       27.23       25.92      0.56 o 
   2   1  11       19.02       20.93      0.62 o 
   3   1  11        7.08        7.13      0.44 o 
   4   1  11        7.92        8.09      0.53 o 
   5   1  11        3.92        3.05      1.72 o 
  -6   2  11        4.00        4.38      0.67 o 
  -5   2  11        9.07        8.91      0.60 o 
  -4   2  11       22.25       23.70      0.81 o 
  -3   2  11        0.57        0.58      0.46 o 
  -2   2  11       14.97       14.61      0.51 o 
  -1   2  11        3.55        3.06      0.27 o 
   0   2  11       13.94       14.36      0.41 o 
   1   2  11       12.70       12.81      0.47 o 
   2   2  11        7.91        6.70      0.45 o 
   3   2  11        6.24        5.52      0.47 o 
   4   2  11        2.99        2.60      0.50 o 
   5   2  11        4.74        5.25      1.05 o 
  -6   3  11        3.35        4.42      0.98 o 
  -5   3  11        9.37        7.97      0.66 o 
  -4   3  11        2.63        2.47      0.46 o 
  -3   3  11        9.80        8.44      0.49 o 
  -2   3  11        5.89        5.06      0.35 o 
  -1   3  11       33.58       30.04      0.55 o 
   0   3  11        5.47        5.32      0.42 o 
   1   3  11        1.91        1.20      0.33 o 
   2   3  11       21.04       23.13      0.68 o 
   3   3  11        1.28        0.98      0.44 o 
   4   3  11       17.43       18.66      1.04 o 
  -5   4  11        0.70        0.17      1.06 o 
  -4   4  11        4.74        4.60      0.52 o 
  -3   4  11        0.48        0.81      0.41 o 
  -2   4  11        3.70        3.70      0.49 o 
  -1   4  11        1.38        1.15      0.41 o 
   0   4  11        6.14        6.80      0.45 o 
   1   4  11        9.67       10.50      0.51 o 
   2   4  11        0.85        0.87      0.43 o 
   3   4  11        3.62        5.36      0.79 o 
  -4   5  11        0.40        1.36      1.13 o 
  -3   5  11        9.10        9.36      0.90 o 
  -2   5  11        2.48        3.06      0.60 o 
  -1   5  11        2.29        2.65      0.54 o 
   0   5  11        4.92        5.24      0.52 o 
   1   5  11        5.59        6.19      0.47 o 
   2   5  11        1.83        1.20      0.89 o 
   3   5  11        7.25        5.91      1.86 o 
  -3   6  11        2.12        3.53      1.93 o 
  -2   6  11        7.02        8.62      1.21 o 
  -1   6  11        6.18        6.24      1.13 o 
   0   6  11        2.41        2.68      0.90 o 
   1   6  11        4.69        6.74      1.22 o 
  -6   0  12        1.23        1.65      1.60 o 
  -5   0  12        4.73        5.84      1.43 o 
  -4   0  12        1.91        1.57      0.93 o 
  -3   0  12       12.20       12.52      0.78 o 
  -2   0  12        0.21        0.34      0.44 o 
  -1   0  12       15.39       15.07      0.83 o 
   0   0  12        2.16        2.53      0.41 o 
   1   0  12       14.14       15.52      0.67 o 
   2   0  12        0.10        0.41      0.50 o 
   3   0  12        5.62        7.04      0.67 o 
   4   0  12        1.41        0.96      1.52 o 
  -6   1  12        0.45        0.45      1.53 o 
  -5   1  12        1.94        1.81      0.59 o 
  -4   1  12       11.03       11.32      0.70 o 
  -3   1  12        5.59        4.95      0.46 o 
  -2   1  12       23.24       23.50      0.66 o 
  -1   1  12        2.24        2.42      0.29 o 
   0   1  12       13.18       13.73      0.46 o 
   1   1  12        2.63        2.49      0.41 o 
   2   1  12        4.77        5.36      0.57 o 
   3   1  12        4.14        3.88      0.47 o 
   4   1  12        0.36        2.18      1.65 o 
  -5   2  12       14.32       14.54      0.78 o 
  -4   2  12        2.57        2.04      0.48 o 
  -3   2  12        3.60        4.10      0.56 o 
  -2   2  12        0.27        0.35      0.31 o 
  -1   2  12       23.47       22.30      0.57 o 
   0   2  12        0.55        0.48      0.36 o 
   1   2  12        7.97        7.84      0.47 o 
   2   2  12        2.60        3.55      0.50 o 
   3   2  12        1.88        1.74      0.44 o 
   4   2  12        6.96        7.40      0.96 o 
  -6   3  12        5.58        5.89      1.90 o 
  -5   3  12        5.42        5.24      0.87 o 
  -4   3  12        6.45        6.84      0.59 o 
  -3   3  12        2.74        2.58      0.48 o 
  -2   3  12       18.43       18.55      0.70 o 
  -1   3  12        6.57        7.11      0.45 o 
   0   3  12       14.22       14.10      0.56 o 
   1   3  12        1.84        2.44      0.42 o 
   2   3  12        5.52        5.96      0.52 o 
   3   3  12        1.53        1.58      0.76 o 
   4   3  12        0.86       -0.01      1.25 o 
  -5   4  12       13.67       15.21      1.40 o 
  -4   4  12        1.16        0.68      0.74 o 
  -3   4  12        1.39        2.24      0.66 o 
  -2   4  12        0.70        1.26      0.45 o 
  -1   4  12        1.36        1.56      0.46 o 
   0   4  12        3.60        4.52      0.47 o 
   1   4  12        7.91        9.24      0.64 o 
   2   4  12        0.95        1.44      0.74 o 
   3   4  12        5.09        5.13      1.31 o 
  -3   5  12        0.44        1.57      1.57 o 
  -2   5  12       14.34       15.40      1.03 o 
  -1   5  12        3.12        3.43      0.64 o 
   0   5  12        6.87        8.27      0.71 o 
   1   5  12        6.11        6.77      0.92 o 
  -1   6  12       25.47       26.62      1.86 o 
  -5   0  13       10.86       14.02      2.01 o 
  -4   0  13        0.45        1.26      0.98 o 
  -3   0  13        4.64        4.59      1.01 o 
  -2   0  13        0.60        0.92      0.57 o 
  -1   0  13        4.78        5.15      0.68 o 
   0   0  13        0.95        0.98      0.56 o 
   1   0  13        0.04        0.33      0.51 o 
   2   0  13        1.66        1.61      0.71 o 
   3   0  13        0.08        0.30      1.08 o 
  -5   1  13        0.91        0.69      0.89 o 
  -4   1  13        2.65        3.52      0.60 o 
  -3   1  13        1.73        1.63      0.65 o 
  -2   1  13       13.95       14.17      0.72 o 
  -1   1  13        4.77        5.02      0.44 o 
   0   1  13        4.89        5.64      0.47 o 
   1   1  13        2.94        3.29      0.52 o 
   2   1  13        2.96        2.81      0.57 o 
   3   1  13        7.54        8.87      0.74 o 
  -5   2  13        2.23        2.52      1.39 o 
  -4   2  13        4.38        4.41      0.63 o 
  -3   2  13        1.76        2.80      0.56 o 
  -2   2  13        6.79        8.34      0.47 o 
  -1   2  13        1.59        1.20      0.37 o 
   0   2  13        2.32        1.62      0.50 o 
   1   2  13       10.46        9.96      0.72 o 
   2   2  13        1.50        1.52      0.55 o 
   3   2  13        7.88        7.55      0.75 o 
  -5   3  13       18.19       18.41      1.61 o 
  -4   3  13        1.08        1.79      0.85 o 
  -3   3  13        5.68        6.22      0.69 o 
  -2   3  13        3.33        3.53      0.55 o 
  -1   3  13       10.48       11.00      0.61 o 
   0   3  13        4.49        4.56      0.49 o 
   1   3  13        1.83        2.00      0.60 o 
   2   3  13        0.65        0.84      0.74 o 
   3   3  13        8.80       11.29      1.30 o 
  -4   4  13        9.15        8.91      1.32 o 
  -3   4  13        5.36        4.90      1.11 o 
  -2   4  13        8.71        9.04      0.85 o 
  -1   4  13        4.11        3.22      0.51 o 
   0   4  13        3.10        3.69      0.64 o 
   1   4  13        4.11        3.86      1.73 o 
  -2   5  13       12.13       13.67      2.72 o 
  -1   5  13        9.75       11.60      0.96 o 
   0   5  13        3.11        2.66      0.92 o 
  -3   0  14       12.82       16.64      1.75 o 
  -2   0  14        0.68        1.39      0.79 o 
  -1   0  14       40.75       43.38      2.06 o 
   0   0  14       41.87       43.05      1.50 o 
   1   0  14        0.03       -0.23      0.84 o 
   2   0  14        4.01        4.97      0.99 o 
  -4   1  14        1.65        2.65      1.45 o 
  -3   1  14        1.24        1.81      0.70 o 
  -2   1  14        1.82        2.16      0.59 o 
  -1   1  14        0.87        0.40      0.52 o 
   0   1  14       17.50       19.77      0.73 o 
   1   1  14       22.08       22.85      0.96 o 
   2   1  14        6.25        6.34      0.94 o 
  -5   2  14        3.08        3.42      1.89 o 
  -4   2  14        1.41        1.02      1.56 o 
  -3   2  14        6.89        7.56      0.94 o 
  -2   2  14        7.96        8.53      0.63 o 
  -1   2  14        0.70        1.05      0.51 o 
   0   2  14        6.86        7.28      0.64 o 
   1   2  14        8.72       10.13      0.82 o 
   2   2  14        1.29        2.15      0.79 o 
  -3   3  14        3.53        4.73      1.06 o 
  -2   3  14        5.64        5.95      0.85 o 
  -1   3  14       13.22       16.13      1.02 o 
   0   3  14        3.67        4.71      1.31 o 
   1   3  14       10.49       12.75      1.12 o 
   2   3  14        1.19        0.88      1.80 o 
  -3   4  14        1.45       -0.19      1.93 o 
  -2   4  14        9.85       10.45      1.80 o 
  -1   4  14        1.89        2.02      1.15 o 
   1   4  14        1.17        0.46      1.99 o 
  -2   0  15        0.40        0.49      0.99 o 
  -1   0  15       16.88       14.75      1.40 o 
   0   0  15       23.41       24.93      1.67 o 
   1   0  15        0.00        0.11      1.44 o 
  -4   1  15       13.23       15.63      1.84 o 
  -2   1  15       12.95       13.69      1.14 o 
  -1   1  15        9.38        9.26      0.91 o 
   0   1  15       18.43       18.71      1.23 o 
   1   1  15       14.74       16.25      1.44 o 
   2   1  15        5.00        6.50      1.35 o 
  -1   2  15       12.92       14.18      1.31 o 
   0   2  15       12.08       11.71      1.05 o 
   1   2  15        5.55        6.41      0.97 o 
  -1   3  15        5.28        5.29      1.65 o 
  -2   0  16        4.19        2.60      1.79 o 
  -1   0  16        4.69        5.29      1.79 o 
  -1   1  16       12.16       15.34      1.44 o 
                                                 
